# Supplementary material for: Impact of Pain Neuroscience Education Program in Community Physiotherapy Context on Pain Perception and Psychosocial Variables Associated with It in Elderly Persons: A Ranzomized Controlled Trial
Source: Int J Environ Res Public Health. 2022 Sep 20;19(19):11855. doi: 10.3390/ijerph191911855 (PMC9565887; doi:10.3390/ijerph191911855)
Supplement: Supplementary file 1 [file ijerph-19-11855-s001.zip]

Archive with 1 entries (1 files):
- ijerph-1866403-supplementary.pdf
